# Supplementary material for: Description of long-term monitoring of farmland biodiversity in a LTSER
Source: Data Brief. 2018 May 19;19:1310–3. doi: 10.1016/j.dib.2018.05.028 (PMC6139370; doi:10.1016/j.dib.2018.05.028)
Supplement: Supplementary file 3 — Supplementary material Table 1. Overview of the protocols for the various taxa monitored in the LTSER Zone Atelier “Plaine & Val de Sèvre”. [file mmc3.xlsx]

## Sheet: Feuil1
Taxa	Targeted group(s) or species	Targeted crops / habitats	First survey	Sampling technique	Variable	Within field sampling design	Nb. of sessions per year	Survey period	References
Plants	Weeds	major crops and borders	2005	Quadrats	Presence/Absence per m²	80*0.25 m² quadrats in field core and 20*0.25 m² in field margin	1	From April to July	Gaba et al. (2010); Meiss et al. (2010); Henckel et al. (2015); Perronne et al. (2015)
	Grassland/meadow plants	grasslands	2008	Quadrats	Presence/Absence and Abundance (cover) per m²	10*1 m² randomly located quadrats and 10*0.25 m²	1	From April to July	LeProvost et al. 2016
Arthropods	Ground dwelling arthropods (carabid beetles and spiders)	major crops, borders and grasslands	1995	Pitfall traps	Activity-Density per trap	Two traps in border and two traps within field	2	From April tu July (+ irregular additional samplings)	Marrec et al. (2015); Caro et al. (2016)
	Honey bees	all habitats	2008	Apiary/hive monitoring	brood size, adult pop. Size, reserves	not relevant	twice a month	March to October	Odoux et al. (2014)
	Butterflies, Honey bees, Hoverflies, Wild bees	major crops, borders and grasslands	2010	Sweep nets	Abundance per meter	2 or 3 transects of 50 m in length swept for 10 minutes	1 or 2	From April to July	Rollin et al. (2013, 2015).
	Hoverflies, Wild bees	major crops, borders and grasslands	2013	Pan traps	Abundance per trap	Three traps in border and three traps within field	2 or 2	From April to July	Perrot et al. (in revision)
	Grasshoppers	Grasslands	1999	1 m² cage sampler	Abundance per m²	10 to 25 replicates per field	1	End of July	Badenhausser et al. (2007); Badenhausser et al. (2009)
Birds	Montagu’s, hen and marsh harriers , Little Bustard	Wheat, Ray grass (harriers) and Alfalfa (Little bustard)	1994	Nest searches	Abundance	not relevant	Continuous	From April to September	Arroyo & Bretagnolle (1999); Jiguet & Ollivier (2002); Jiguet et al. (2000); Villers et al. (2010); Bretagnolle et al. (2011) ; Casas et al. (2009); (Millon et al. 2002)
	Little owl, Scops owl and Stone Curlew	not relevant	1999	Nocturnal point counts	Abundance	not relevant	2	April to June	Génot (2005)
	Passerine	not relevant	1995	Diurnal point counts	Abundance	240 count points randomly selected, for 10 minutes (5 x 2-minute sessions)	2	From April to July	Brodier et al. (2014); Bonthoux & Balent (2012)
Small mammals	Common vole, wood mouse, shrews	major crops, borders and grasslands	1995	Trap line	Abundance per trap	One 50-m trap line with 20 single capture live traps with feed boxes within the field and five traps in an orthogonal trap line in the field border	2 or cotinuous	April and June	Lambin et al. (2006); Gauffre et al. (2008); Gauffre et al. (2009); Inchausti et al. (2009); Gauffre et al. (2014); Pinot et al. (2016)
